# Supplementary material for: Antioxidant and Anti-Inflammatory Activity of Combined Phycocyanin and Palmitoylethanolamide in Human Lung and Prostate Epithelial Cells
Source: Antioxidants (Basel). 2022 Jan 21;11(2):201. doi: 10.3390/antiox11020201 (PMC8868053; doi:10.3390/antiox11020201)
Supplement: Supplementary file 1 [file antioxidants-11-00201-s001.zip]

Archive with 1 entries (1 files):
- antioxidants-1477548-supplementary.pdf
